# Supplementary material for: Regulation of the Human Telomerase Gene TERT by Telomere Position Effect—Over Long Distances (TPE-OLD): Implications for Aging and Cancer
Source: PLoS Biol. 2016 Dec 15;14(12):e2000016. doi: 10.1371/journal.pbio.2000016 (PMC5169358; doi:10.1371/journal.pbio.2000016)
Supplement: S1 Data — (XLSX) [file pbio.2000016.s007.xlsx]

## Sheet: Fig. 1B
		sample	5'UTR TERT to exon 1 repeat 1	5'UTR TERT repeat 2			TERT exon7/8 rep 1	TERT exon7/8 rep 2
		BJ young	41.3231	30.9923			2.06616	0
		BJ young	30.8114	38.9196			1.62165	0
young = early PD		BJ young	51.8249	49.974			2.03598	1.6658
old = late PD		BJ Old	133.83	143.563			3.16326	0
long = hTERT immortalized hTERT floxed		BJ Old	156.898	108.621			5.55176	0
short - hTERT immortalized hTERT floed and passaged to shorten telomeres		BJ Old	151.49	119.444			3.20459	2.62194
		BJ Long	27.1851	43.4961			0	5.43702
		BJ Long	47.6591	51.3252			2.01635	0
		BJ Long	47.647	38.1176			2.47764	0
		BJ Short	123.553	66.0077			0	1.52325
		BJ Short	107.856	92.1995			0	0
		BJ Short	66.7842	83.4802			0	3.33921
		Imr90 young	55.4947	29.7293			0	3.76571
		Imr90 young	38.347	48.999			0	0
		Imr90 young	30.7228	37.8127			0	0
		imr90 old	113.488	83.7648			2.9723	0
		imr90 old	73.3082	90.5572			2.15612	0
		imr90 old	97.8907	29.5949			2.50418	0
		5'UTR exon 1 TERT	stdev	stderr	ttests	TERT 7/8 avg	stdev	stderr	ttests
	BJ Young	40.6409	9.00366	3.67573	6.22864e-05	1.2316	0.971376	0.396562	0.086918
	BJ Old	135.641	18.7695	7.66263		2.42359	2.13211	0.87043
	BJ Long	42.5717	8.78302	3.58565	0.00530528	1.65517	2.16	0.881817	0.306429
	BJ Short	89.9801	22.8324	9.32127		0.810411	1.38058	0.56362
	IMR90 Young	40.1843	10.1974	4.16307	0.0171401	0.627619	1.53735	0.627619	0.370004
	IMR90 Old	81.4339	28.7759	11.7477		1.2721	1.41739	0.578645

## Sheet: Fig. 1C
	BJ long				BJ short
1q-21q	19.6	7.1	10.1	4.4	59.8	39	43.9	45
5p	81	94.5			213	165	183
9p-15q-Xq-Yq	3.8	4.3	3.4		12.8	25.7	14.9
	Number of Molecules / 50 ng Total RNA RT
		average	stdev	stderr
BJ Long	1q-21q	10.3	6.62269	3.31134
	5p	87.75	9.54594	6.75
	9p-15q-Xq-Yq	3.83333	0.450925	0.260342
BJ Short	1q-21q	46.925	8.97083	4.48542
	5p	187	24.2487	14
	9p-15q-Xq-Yq	17.8	6.9217	3.99625

## Sheet: Fig.2C
	TelC-Cy3	Distance between hTERT and 5p	Distance between hTERT and closest telomere
		3.97	3.61
		2.67	2.3
		2.54	1.6
		2.39	1.64
		2.34	1.3
		2.12	3.56
		2.09	1.53
		2.08	1.87
		2.08	1.85
		2.02	2.11
		1.94	1.97
		1.9	1.3
		1.83	1.22
		1.62	1.88
		1.39	1.17
		1.33	0.71
		1.33	1.04
		1.28	0.834
		1.18	0.657
		0.922	0.934
		2.69	2.25
		1.42	2.15
		1.83	1.81
		0.463	1.31
		0.831	0.172
		1.14	1.81
		0.978	1.45
		0.732	0.829
		1.9	0.729
		2.02	2
		0.458	1.26
		0.566	0.75
		0.527	0.579
		0.686	0.963
		0.614	1.01

## Sheet: Fig.2D
		BJ Normal PD=20				BJ Normal PD=90			BJ Cas9>5p PD=25
	Subject	Adjacent	Separated			Adjacent	Separated		Adjacent	Separated
	1	0.517724	0.922252			0.687469	2.51274		0.699	0.89
	2	0.811633	0.904813			0.3258	0.638343		0.671	0.977
	3	0.630976	0.717764			0.327415	2.25197		0.558	1.37
	4	0.601429	1.19252			0.352176	0.777123		0.56	1.09
	5	0.270055	0.906181			0.709127	1.83377		0.607	1.18
	6	0.672807	1.25991			0.652718	0.737689		0.603	1.09
	7	0.310896	1.8862			0.52193	1.34864		0.621	1.11
	8	0.507338	0.938237			0.429189	0.686065		0.521	1.14
	9	0.231537	0.96962			0.532397	0.970051			0.995
	10	0.532346	0.798485			0.590382	0.991205			1.28
	11	0.355069				0.54407	0.731202			0.833
	12	0.551305				0.670925	0.711212			0.849
	13	0.413575				0.513046	0.826671			0.987
	14	0.250606				0.734882	0.959833			0.945
	15	0.177267				0.563498	0.968427			0.869
	16	0.37					0.908962			0.758
	17	0.574334					1.12797			1.32
	18	0.32546					1.80892			0.853
	19	0.375767					1.13366			0.932
	20	0.63206					1.08485			0.684
	21	0.427227					1.27264			0.743
	22	0.73509								1.63
	23	0.640997								1.18
	24	0.611904								1.01
	25	0.639755								0.794
	26	0.620316								0.887
	27									0.779
	28									1.17
	29									0.935
	30									1.32
	31									0.661
	32									0.978
	33									0.983
	34									1.18
	35									1.18
	36									1.33
	37									0.913
	38									1.51
	39									1.3
	40									1.07
	41									0.993
	42									0.911
	43									1.24
	44									0.902
	45									1.41
	46									0.84
	47									0.884
	48									1.07
	average	0.491826	1.0496			0.543668	1.15628		0.605	1.04073
	stdev	0.0333974	0.106159			0.0352423	0.114176		0.0210212	0.0316574
	number	26	10			15	21		8	48
								0.722222	0.416667	0.145455
								0.277778	0.583333	0.854545

## Sheet: Fig.2E
		Short						Long
		BJ.W3 +pLH-hTERT/Ad-Cre #1 at PD=81						BJ.W3+pLH-hTERT +Ad-Cre control/+"Ad-Cre" PD=80 Long Telomere cells
		Adjacent	Separated					Adjacent	Separated
	1	0.505	2.19					0.567	1.31
	2	0.231	0.829					0.549	0.826
	3	0.536	0.87					0.367	0.78
	4	0.425	0.708					0.592	0.961
	5	0.452	1.05					0.432	0.795
	6	0.481	2.73					0.547	0.928
	7	0.539	0.748					0.557	0.824
	8	0.562	2.35					0.543	1.86
	9	0.548	0.824					0.583	0.935
	10	0.374	0.427					0.266	0.803
	11	0.383	0.903					0.351	0.881
	12	0.503	1.44					0.62	0.626
	13	0.563	0.875					0.442	0.705
	14	0.498	1.07					0.438	0.858
	15	0.314	0.71					0.362	0.697
	16	0.418	0.605					0.554	0.82
	17	0.432	0.63					0.146	0.905
	18	0.334	0.905					0.533	0.811
	19		1.91					0.45	0.717
	20		1.09					0.391	0.691
	21		0.856					0.635	1.65
	22		2.27					0.294	1.27
	23		0.762					0.661	0.934
	24		0.805					0.425	1.69
	25		1.08					0.435	1.01
	26		1.03					0.239	0.759
	27		1.2					0.365	0.782
	28		0.563					0.555	1.01
	29		1.04					0.6	0.662
	30		0.882					0.651	1.49
	31		0.747					0.601	0.952
	32		1.5					0.464	0.871
	33		0.741					0.545	0.864
	34		1.28					0.46	0.879
	35		0.676					0.231	1.57
	36		1.52					0.536
	37		2.26					0.4
	38		1.22					0.399
	39		0.609					0.552
	40		1.27
	41		2.71
	42		1.15
	43		1.23
	44		0.996
	45		0.839
	46		2.25
	47		0.703
	48		1.22
	49		1.31
	50		1.17
	51		2.13
	52		1.72
	53		1.48
	54		0.641
	55		2.75
	56		1.34
	57		1.86
	58		0.686
	59		1.72
	60		1.05
	61		0.965
	62		1.24
	63		2.78
	64		1.59
	65		1.53
	66		1.43
	67		1.02
	68		1.35
	69		0.689
	70		1.28
	71		1.27
	72		1.23
	73		0.597
	74		1.27
	75		1.04
	76		0.715
	77		0.842
	78		1.43
	79		1.1
	80		0.635
		0.449889	1.22666					0.470205	0.975029
		0.0222499	0.0634954					0.0202688	0.0537191
		18.3673	81.6327					0.527027	0.472973

## Sheet: Fig.2G
Proximity control
	Concentration	Supermix	CopiesPer20uLWell	TotalConfMax	TotalConfMin	PoissonConfMax	PoissonConfMin	Positives	Negatives	Ch1+Ch2+	Ch1+Ch2-	Ch1-Ch2+	Ch1-Ch2-	Linkage	AcceptedDroplets	CNV	TotalCNVMax	TotalCNVMin	PoissonCNVMax	PoissonCNVMin	ReferenceCopies	UnknownCopies	Ratio	TotalRatioMax	TotalRatioMin	PoissonRatioMax	PoissonRatioMin	FractionalAbundance	TotalFractionalAbundanceMax	TotalFractionalAbundanceMin	PoissonFractionalAbundanceMax	PoissonFractionalAbundanceMin	ReferenceAssayNumber	TargetAssayNumber	Threshold	MeanAmplitudeofPositives	MeanAmplitudeofNegatives	MeanAmplitudeTotal	ExperimentComments	MergedWells	TotalConfMax68	TotalConfMin68	PoissonConfMax68	PoissonConfMin68	TotalCNVMax68	TotalCNVMin68	PoissonCNVMax68	PoissonCNVMin68	TotalRatioMax68
PD20 #1	13.7	ddPCR Supermix for Probes (no dUTP)	274			15.5	12.7	210	17994						18204																		1	1	14959	16154	13365	13397					15	0
PD20 #2	40.7	ddPCR Supermix for Probes (no dUTP)	814			43.7	39.1	679	19306						19985																		1	1	14959	15570	13525	13594					42	0
PD20 #3	38.1	ddPCR Supermix for Probes (no dUTP)	762			41	36.5	633	19255						19888																		1	1	14959	15547	13555	13618					40	0
PD20 #4	9.9	ddPCR Supermix for Probes (no dUTP)	198			11.5	9.1	147	17430						17577																		1	1	14959	15964	13218	13241					11	0
PD70 #1	12.5	ddPCR Supermix for Probes (no dUTP)	250			14.3	11.6	185	17287						17472																		1	1	14959	15740	13315	13340					13	0
PD70 #2	47.4	ddPCR Supermix for Probes (no dUTP)	948			50.7	45.6	758	18454						19212																		1	1	14959	15345	13715	13779					49	0
PD70 #3	31.6	ddPCR Supermix for Probes (no dUTP)	632			34.2	30.2	553	20322						20875																		1	1	14959	15395	13607	13655					33	0
PD70 #4	14.7	ddPCR Supermix for Probes (no dUTP)	294			16.6	13.7	230	18286						18516																		1	1	14959	15698	13377	13406					16	0
dd3C
PD20 #1	109	ddPCR Supermix for Probes (no dUTP)	2180			114	103	1546	15942						17488																		1	1	300	413.68	195.95	215.2					111.7	106.1
PD20 #2	113	ddPCR Supermix for Probes (no dUTP)	2260			119	107	1555	15413						16968																		1	1	300	414.55	195.5	215.58					116	110.2
PD20 #3	142	ddPCR Supermix for Probes (no dUTP)	2840			149	136	1824	14211						16035																		1	1	300	418.64	195.38	220.78					145.4	138.7
PD70 #1	53.3	ddPCR Supermix for Probes (no dUTP)	1066			57.1	49.6	765	16492						17257																		1	1	300	398.37	188.25	197.56					55.3	51.4
PD70 #2	58.6	ddPCR Supermix for Probes (no dUTP)	1172			62.5	54.8	884	17303						18187																		1	1	300	401.52	187.44	197.84					60.6	56.7
PD70 #3	51.5	ddPCR Supermix for Probes (no dUTP)	1030			55.3	47.8	720	16075						16795																		1	1	300	398.17	188.04	197.05					53.5	49.6
[truncated: 7 more columns]

## Sheet: Fig.3A
	BJ.hT.ex-Long																					number	percentage	inverse		BJ.hT.ex-Short																					number	percentage	inverse
	-720																					0	0	0		-720																					0		0
	-719																					0	0	0		-719																					0		0
	-718																					0	0	0		-718																					0		0
	-717																					0	0	0		-717																					0		0
	-716																					0	0	0		-716																					0		0
	-715																					0	0	0		-715																					0		0
	-714																					0	0	0		-714																					0		0
	-713																					0	0	0		-713																					0		0
	-712																					0	0	0		-712																					0		0
	-711																					0	0	0		-711																					0		0
	-710																					0	0	0		-710																					0		0
	-709																					0	0	0		-709																					0		0
	-708																					0	0	0		-708																					0		0
	-707																					0	0	0		-707																					0		0
	-706																					0	0	0		-706																					0		0
	-705																					0	0	0		-705																					0		0
	-704																					0	0	0		-704																					0		0
	-703																					0	0	0		-703																					0		0
	-702																					0	0	0		-702																					0		0
	-701																					0	0	0		-701																					0		0
	-700																					0	0	0		-700																					0		0
	-699																					0	0	0		-699																					0		0
	-698																					0	0	0		-698																					0		0
	-697																					0	0	0		-697																					0		0
	-696	1		1	1		1	1				1	1		1	1				1	1	11	55	-55		-696	1							1	1	3											6	33.3333	-33.3333
	-695																					0	0	0		-695										0											0	0	0
	-694						1				1	1	1		1					1	1	7	35	-35		-694		1		1				1		3											6	33.3333	-33.3333
	-693																					0	0	0		-693																					0		0
	-692																					0	0	0		-692																					0		0
	-691																					0	0	0		-691																					0		0
	-690																					0	0	0		-690																					0		0
	-689																					0	0	0		-689																					0		0
	-688																					0	0	0		-688																					0		0
	-687																					0	0	0		-687																					0		0
	-686										1											1	5	-5		-686																					0		0
	-685																					0	0	0		-685																					0		0
	-684																1					1	5	-5		-684																					0		0
	-683																					0	0	0		-683																					0		0
	-682																					0	0	0		-682																					0		0
	-681																					0	0	0		-681																					0		0
	-680																					0	0	0		-680																					0		0
	-679																					0	0	0		-679																					0		0
	-678																					0	0	0		-678																					0		0
	-677																					0	0	0		-677																					0		0
	-676																					0	0	0		-676																					0		0
	-675																					0	0	0		-675																					0		0
	-674																					0	0	0		-674																					0		0
	-673																	1				1	5	-5		-673																					0		0
	-672																					0	0	0		-672																					0		0
	-671																					0	0	0		-671																					0		0
	-670																					0	0	0		-670																					0		0
	-669																					0	0	0		-669																					0		0
	-668	1	1	1	1	1	1	1	1	1	1	1	1	1	1	1	1	1	1	1	1	20	100	-100		-668	1	1	1	1	1	1	1	1	1	9											18	100	-100
	-667																					0	0	0		-667																					0		0
	-666																					0	0	0		-666																					0		0
	-665																					0	0	0		-665																					0		0
	-664																					0	0	0		-664																					0		0
	-663																					0	0	0		-663																					0		0
	-662																					0	0	0		-662																					0		0
	-661																					0	0	0		-661																					0		0
	-660																		1			1	5	-5		-660																					0		0
	-659																					0	0	0		-659																					0		0
	-658				1		1			1	1	1	1		1			1		1		9	45	-45		-658																					0		0
	-657																					0	0	0		-657																					0		0
	-656	1			1					1		1						1			1	6	30	-30		-656	1	1		1	1	1	1			6											12	66.6667	-66.6667
	-655																					0	0	0		-655																					0		0
	-654																					0	0	0		-654																					0		0
	-653																					0	0	0		-653																					0		0
	-652																					0	0	0		-652																					0		0
	-651																					0	0	0		-651																					0		0
	-650					1	1	1	1	1			1									6	30	-30		-650	1		1					1	1	4											8	44.4444	-44.4444
	-649																					0	0	0		-649																					0		0
	-648																					0	0	0		-648																					0		0
	-647																					0	0	0		-647																					0		0
	-646											1										1	5	-5		-646																					0		0
	-645																					0	0	0		-645																					0		0
	-644																					0	0	0		-644																					0		0
	-643																					0	0	0		-643																					0		0
	-642																					0	0	0		-642																					0		0
	-641																					0	0	0		-641																					0		0
	-640																					0	0	0		-640																					0		0
	-639																					0	0	0		-639					1	1	1			3											6	33.3333	-33.3333
	-638																					0	0	0		-638																					0		0
	-637																					0	0	0		-637																					0		0
	-636																					0	0	0		-636																					0		0
	-635																					0	0	0		-635																					0		0
	-634					1	1	1			1	1	1	1	1		1	1	1	1	1	13	65	-65		-634	1	1	1	1				1	1	6											12	66.6667	-66.6667
	-633																					0	0	0		-633																					0		0
	-632																					0	0	0		-632																					0		0
	-631																					0	0	0		-631																					0		0
	-630																					0	0	0		-630		1		1						2											4	22.2222	-22.2222
	-629																					0	0	0		-629																					0		0
	-628		1	1	1			1	1		1			1		1	1	1	1			11	55	-55		-628		1		1	1	1	1	1		6											12	66.6667	-66.6667
	-627																					0	0	0		-627																					0		0
	-626																					0	0	0		-626																					0		0
	-625																					0	0	0		-625																					0		0
	-624																					0	0	0		-624																					0		0
	-623																					0	0	0		-623																					0		0
	-622	1	1	1	1			1	1	1	1			1	1	1	1	1			1	14	70	-70		-622	1									1											2	11.1111	-11.1111
	-621																					0	0	0		-621																					0		0
	-620																					0	0	0		-620																					0		0
	-619																					0	0	0		-619																					0		0
	-618																					0	0	0		-618																					0		0
	-617																					0	0	0		-617																					0		0
	-616																					0	0	0		-616																					0		0
	-615																					0	0	0		-615																					0		0
	-614																					0	0	0		-614																					0		0
	-613																					0	0	0		-613																					0		0
	-612	1	1	1	1			1	1	1	1	1		1	1	1	1	1		1	1	16	80	-80		-612									1	1											2	11.1111	-11.1111
	-611																					0	0	0		-611																					0		0
	-610	1	1	1	1	1	1	1	1	1	1	1	1	1	1	1	1	1		1	1	19	95	-95		-610																					0		0
	-609																					0	0	0		-609																					0		0
	-608																					0	0	0		-608																					0		0
	-607																					0	0	0		-607																					0		0
	-606																					0	0	0		-606																					0		0
	-605																					0	0	0		-605																					0		0
	-604	1	1	1	1			1	1	1	1	1		1		1	1	1				13	65	-65		-604		1	1	1	1	1	1			6											12	66.6667	-66.6667
	-603																					0	0	0		-603																					0		0
	-602	1	1	1	1				1	1	1			1		1	1				1	11	55	-55		-602		1	1	1	1	1	1			6											12	66.6667	-66.6667
	-601																					0	0	0		-601																					0		0
	-600																					0	0	0		-600																					0		0
	-599								1													1	5	-5		-599																					0		0
	-598																					0	0	0		-598																					0		0
	-597																					0	0	0		-597																					0		0
	-596	1				1				1	1			1	1				1		1	8	40	-40		-596			1							1											2	11.1111	-11.1111
	-595																					0	0	0		-595																					0		0
	-594																					0	0	0		-594																					0		0
	-593																					0	0	0		-593																					0		0
	-592																					0	0	0		-592																					0		0
	-591																					0	0	0		-591																					0		0
	-590																					0	0	0		-590																					0		0
	-589																					0	0	0		-589																					0		0
	-588														1							1	5	-5		-588																					0		0
	-587																					0	0	0		-587																					0		0
	-586																					0	0	0		-586																					0		0
	-585																					0	0	0		-585																					0		0
	-584	1																		1		2	10	-10		-584																					0		0
	-583																					0	0	0		-583																					0		0
	-582					1	1				1	1	1	1	1					1	1	9	45	-45		-582																					0		0
	-581																					0	0	0		-581																					0		0
	-580																					0	0	0		-580																					0		0
	-579																					0	0	0		-579																					0		0
	-578	1	1	1	1	1	1	1		1			1	1	1		1	1				13	65	-65		-578																					0		0
	-577																					0	0	0		-577																					0		0
	-576																					0	0	0		-576																					0		0
	-575																					0	0	0		-575																					0		0
	-574																					0	0	0		-574																					0		0
	-573																					0	0	0		-573																					0		0
	-572																					0	0	0		-572																					0		0
	-571	1	1	1		1	1		1	1	1	1	1	1	1	1					1	14	70	-70		-571								1		1											2	11.1111	-11.1111
	-570																					0	0	0		-570																					0		0
	-569																					0	0	0		-569																					0		0
	-568																					0	0	0		-568																					0		0
	-567																					0	0	0		-567																					0		0
	-566																					0	0	0		-566																					0		0
	-565																					0	0	0		-565																					0		0
	-564																					0	0	0		-564																					0		0
	-563																					0	0	0		-563																					0		0
	-562			1			1		1		1	1	1		1		1			1	1	10	50	-50		-562							1	1	1	3											6	33.3333	-33.3333
	-561																					0	0	0		-561																					0		0
	-560																					0	0	0		-560																					0		0
	-559																					0	0	0		-559																					0		0
	-558																					0	0	0		-558																					0		0
	-557																					0	0	0		-557																					0		0
	-556																					0	0	0		-556																					0		0
	-555		1	1	1	1		1	1					1		1	1	1	1		1	12	60	-60		-555																					0		0
	-554																					0	0	0		-554																					0		0
	-553																					0	0	0		-553																					0		0
	-552	1	1	1	1	1		1	1	1		1		1		1	1	1	1		1	15	75	-75		-552					1		1	1	1	4											8	44.4444	-44.4444
	-551																					0	0	0		-551																					0		0
	-550																					0	0	0		-550																					0		0
	-549													1						1	1	3	15	-15		-549																					0		0
	-548																					0	0	0		-548																					0		0
	-547	1							1	1									1			4	20	-20		-547																					0		0
	-546																					0	0	0		-546																					0		0
	-545												1						1			2	10	-10		-545		1	1	1					1	4											8	44.4444	-44.4444
	-544																					0	0	0		-544										0											0	0	0
	-543																					0	0	0		-543										0											0	0	0
	-542																					0	0	0		-542										0											0	0	0
	-541	1			1		1		1	1	1		1				1		1	1		10	50	-50		-541	1						1	1		3											6	33.3333	-33.3333
	-540																					0	0	0		-540										0											0	0	0
	-539																					0	0	0		-539										0											0	0	0
	-538																					0	0	0		-538										0											0	0	0
	-537																					0	0	0		-537										0											0	0	0
	-536																					0	0	0		-536										0											0	0	0
	-535																					0	0	0		-535										0											0	0	0
	-534																					0	0	0		-534										0											0	0	0
	-533																					0	0	0		-533										0											0	0	0
	-532																					0	0	0		-532										0											0	0	0
	-531																					0	0	0		-531										0											0	0	0
	-530																					0	0	0		-530										0											0	0	0
	-529																					0	0	0		-529										0											0	0	0
	-528																					0	0	0		-528										0											0	0	0
	-527																					0	0	0		-527										0											0	0	0
	-526																					0	0	0		-526										0											0	0	0
	-525												1				1					2	10	-10		-525										0											0	0	0
	-524																					0	0	0		-524										0											0	0	0
	-523																					0	0	0		-523										0											0	0	0
	-522																					0	0	0		-522										0											0	0	0
	-521																					0	0	0		-521										0											0	0	0
	-520																					0	0	0		-520										0											0	0	0
	-519																					0	0	0		-519										0											0	0	0
	-518																					0	0	0		-518										0											0	0	0
	-517																					0	0	0		-517										0											0	0	0
	-516																					0	0	0		-516										0											0	0	0
	-515				1						1	1	1		1				1	1		7	35	-35		-515		1	1	1				1	1	5											10	55.5556	-55.5556
	-514																					0	0	0		-514										0											0	0	0
	-513																					0	0	0		-513										0											0	0	0
	-512																					0	0	0		-512										0											0	0	0
	-511																					0	0	0		-511										0											0	0	0
	-510																					0	0	0		-510										0											0	0	0
	-509																					0	0	0		-509										0											0	0	0
	-508																					0	0	0		-508										0											0	0	0
	-507																					0	0	0		-507										0											0	0	0
	-506																					0	0	0		-506										0											0	0	0
	-505																					0	0	0		-505										0											0	0	0
	-504																					0	0	0		-504										0											0	0	0
	-503																					0	0	0		-503										0											0	0	0
	-502										1	1	1						1	1	1	6	30	-30		-502								1		1											2	11.1111	-11.1111
	-501																					0	0	0		-501										0											0	0	0
	-500																					0	0	0		-500										0											0	0	0
	-499																					0	0	0		-499										0											0	0	0
	-498																				1	1	5	-5		-498										0											0	0	0
	-497																					0	0	0		-497										0											0	0	0
	-496																					0	0	0		-496										0											0	0	0
	-495																					0	0	0		-495										0											0	0	0
	-494																					0	0	0		-494										0											0	0	0
	-493																					0	0	0		-493										0											0	0	0
	-492																					0	0	0		-492										0											0	0	0
	-491																					0	0	0		-491										0											0	0	0
	-490		1	1	1				1		1						1				1	7	35	-35		-490										0											0	0	0
	-489																					0	0	0		-489										0											0	0	0
	-488																					0	0	0		-488										0											0	0	0
	-487	1	1	1	1	1	1	1	1	1	1	1	1	1	1	1	1	1	1			18	90	-90		-487									1	1											2	11.1111	-11.1111
	-486																					0	0	0		-486										0											0	0	0
	-485																					0	0	0		-485										0											0	0	0
	-484																					0	0	0		-484										0											0	0	0
	-483											1	1		1				1	1	1	6	30	-30		-483										0											0	0	0
	-482																					0	0	0		-482										0											0	0	0
	-481																				1	1	5	-5		-481										0											0	0	0
	-480																					0	0	0		-480										0											0	0	0
	-479																					0	0	0		-479										0											0	0	0
	-478																					0	0	0		-478										0											0	0	0
	-477																					0	0	0		-477										0											0	0	0
	-476																					0	0	0		-476										0											0	0	0
	-475																					0	0	0		-475										0											0	0	0
	-474																					0	0	0		-474										0											0	0	0
	-473																					0	0	0		-473										0											0	0	0
	-472																					0	0	0		-472										0											0	0	0
	-471																					0	0	0		-471										0											0	0	0
	-470																							0		-470																					0		0
	-469																							0		-469																					0		0
	-468																							0		-468																					0		0
	-467																							0		-467																					0		0
	-466																							0		-466																					0		0
	-465																							0		-465																					0		0
	-464																							0		-464																					0		0
	-463																							0		-463																					0		0
	-462																							0		-462																					0		0
	-461																							0		-461																					0		0
	-460																							0		-460																					0		0
	-459																							0		-459																					0		0
	-458																							0		-458																					0		0
	-457																							0		-457																					0		0
	-456																							0		-456																					0		0
	-455																							0		-455																					0		0
	-454																							0		-454																					0		0
	-453																							0		-453																					0		0
	-452																							0		-452																					0		0
	-451																							0		-451																					0		0
	-450																							0		-450																					0		0
	-449																							0		-449																					0		0
	-448																							0		-448																					0		0
	-447																							0		-447																					0		0
	-446																							0		-446																					0		0
	-445																							0		-445																					0		0
	-444																							0		-444																					0		0
	-443																							0		-443										1	1		1								3	25	-25
	-442																							0		-442																					0		0
	-441																							0		-441																					0		0
	-440																							0		-440																					0		0
	-439																							0		-439																					0		0
	-438																							0		-438																					0		0
	-437																							0		-437																					0		0
	-436																							0		-436																					0		0
	-435																							0		-435																					0		0
	-434																							0		-434																					0		0
	-433																							0		-433																					0		0
	-432																							0		-432																					0		0
	-431																							0		-431																					0		0
	-430																							0		-430																					0		0
	-429																							0		-429																					0		0
	-428																							0		-428																					0		0
	-427																							0		-427																					0		0
	-426																							0		-426																					0		0
	-425																							0		-425																					0		0
	-424																							0		-424																					0		0
	-423																							0		-423																					0		0
	-422																							0		-422																					0		0
	-421				1		1		1	1													44.4444	-44.4444		-421				1																	1	8.33333	-8.33333
	-420																							0		-420																					0		0
	-419																							0		-419																					0		0
	-418																							0		-418																					0		0
	-417																							0		-417																					0		0
	-416		1	1	1		1		1	1													66.6667	-66.6667		-416																					0	0	0
	-415																							0		-415																					0		0
	-414																							0		-414																					0		0
	-413																							0		-413																					0		0
	-412																							0		-412																					0		0
	-411																							0		-411																					0		0
	-410																							0		-410																					0		0
	-409																							0		-409																					0		0
	-408																							0		-408																					0		0
	-407																							0		-407																					0		0
	-406																							0		-406																					0		0
	-405		1	1	1	1	1	1	1	1	1												100	-100		-405						1	1														2	16.6667	-16.6667
	-404																							0		-404																					0		0
	-403																							0		-403																					0		0
	-402																							0		-402																					0		0
	-401																							0		-401																					0		0
	-400																							0		-400																					0		0
	-399																							0		-399																					0		0
	-398																							0		-398																					0		0
	-397																							0		-397																					0		0
	-396																							0		-396																					0		0
	-395																							0		-395																					0		0
	-394																							0		-394																					0		0
	-393						1		1		1												33.3333	-33.3333		-393				1				1													2	16.6667	-16.6667
	-392																							0		-392																					0		0
	-391																							0		-391																					0		0
	-390																							0		-390																					0		0
	-389																							0		-389																					0		0
	-388																							0		-388																					0		0
	-387						1		1		1												33.3333	-33.3333		-387																					0	0	0
	-386																							0		-386																					0		0
	-385																							0		-385																					0		0
	-384																							0		-384																					0		0
	-383																							0		-383																					0		0
	-382																							0		-382																					0		0
	-381																							0		-381																					0		0
	-380																							0		-380																					0		0
	-379																							0		-379																					0		0
	-378																							0		-378																					0		0
	-377																							0		-377																					0		0
	-376																							0		-376																					0		0
	-375																							0		-375																					0		0
	-374																							0		-374																					0		0
	-373																							0		-373																					0		0
	-372																							0		-372																					0		0
	-371																							0		-371																					0		0
	-370																							0		-370																					0		0
	-369																							0		-369																					0		0
	-368				1																		11.1111	-11.1111		-368								1													1	8.33333	-8.33333
	-367																							0		-367																					0		0
	-366				1	1		1	1	1	1												66.6667	-66.6667		-366		1	1		1	1	1	1	1			1									8	66.6667	-66.6667
	-365																							0		-365																					0		0
	-364																							0		-364																					0		0
	-363																							0		-363																					0		0
	-362				1	1		1		1	1												55.5556	-55.5556		-362		1	1		1	1	1	1	1	1	1	1	1								11	91.6667	-91.6667
	-361																							0		-361																					0		0
	-360																							0		-360																					0		0
	-359				1	1		1	1	1													55.5556	-55.5556		-359		1	1		1			1	1	1	1	1	1								9	75	-75
	-358																							0		-358																					0		0
	-357				1				1														22.2222	-22.2222		-357																					0	0	0
	-356																							0		-356																					0		0
	-355		1	1	1				1		1												55.5556	-55.5556		-355																					0	0	0
	-354																							0		-354																					0		0
	-353																							0		-353																					0		0
	-352																							0		-352																					0		0
	-351				1	1	1	1	1	1	1												77.7778	-77.7778		-351		1	1		1		1	1	1	1	1	1	1								10	83.3333	-83.3333
	-350																							0		-350																					0		0
	-349																							0		-349																					0		0
	-348																							0		-348																					0		0
	-347																							0		-347																					0		0
	-346																							0		-346																					0		0
	-345																							0		-345																					0		0
	-344																							0		-344																					0		0
	-343				1		1		1		1												44.4444	-44.4444		-343		1	1		1		1		1			1									6	50	-50
	-342																							0		-342																					0		0
	-341		1	1	1	1	1	1	1		1												88.8889	-88.8889		-341		1	1		1		1		1			1									6	50	-50
	-340																							0		-340																					0		0
	-339																							0		-339																					0		0
	-338																							0		-338																					0		0
	-337																							0		-337																					0		0
	-336																							0		-336																					0		0
	-335																							0		-335																					0		0
	-334																							0		-334																					0		0
	-333																							0		-333																					0		0
	-332																							0		-332																					0		0
	-331																							0		-331																					0		0
	-330																							0		-330																					0		0
	-329																							0		-329																					0		0
	-328																							0		-328				1																	1	8.33333	-8.33333
	-327																							0		-327																					0		0
	-326																							0		-326																					0		0
	-325																							0		-325																					0		0
	-324																							0		-324																					0		0
	-323																							0		-323																					0		0
	-322		1	1	1																		33.3333	-33.3333		-322																					0		0
	-321																							0		-321																					0		0
	-320																							0		-320																					0		0
	-319																							0		-319																					0		0
	-318		1	1			1																33.3333	-33.3333		-318																					0		0
	-317																							0		-317																					0		0
	-316																							0		-316																					0		0
	-315																							0		-315																					0		0
	-314																							0		-314																					0		0
	-313																							0		-313																					0		0
	-312																							0		-312																					0		0
	-311																							0		-311																					0		0
	-310																							0		-310																					0		0
	-309																							0		-309																					0		0
	-308																							0		-308																					0		0
	-307		1	1	1		1		1		1												66.6667	-66.6667		-307																					0		0
	-306																							0		-306																					0		0
	-305																							0		-305																					0		0
	-304																							0		-304																					0		0
	-303																							0		-303																					0		0
	-302																							0		-302																					0		0
	-301		1	1	1		1		1		1												66.6667	-66.6667		-301																					0		0
	-300																							0		-300																					0		0
	-299																							0		-299																					0		0
	-298																							0		-298																					0		0
	-297																							0		-297																					0		0
	-296																							0		-296																					0		0
	-295																							0		-295																					0		0
	-294																							0		-294																					0		0
	-293																							0		-293																					0		0
	-292																							0		-292																					0		0
	-291																							0		-291																					0		0
	-290		1	1	1	1		1		1	1												77.7778	-77.7778		-290																					0		0
	-289																							0		-289																					0		0
	-288																							0		-288																					0		0
	-287																							0		-287																					0		0
	-286																							0		-286																					0		0
	-285																							0		-285																					0		0
	-284																							0		-284																					0		0
	-283																							0		-283																					0		0
	-282																							0		-282																					0		0
	-281																							0		-281																					0		0
	-280																							0		-280																					0		0
	-279																							0		-279																					0		0
	-278																							0		-278																					0		0
	-277																							0		-277																					0		0
	-276																							0		-276																					0		0
	-275																							0		-275																					0		0
	-274																							0		-274																					0		0
	-273		1	1	1	1	1	1	1	1	1												100	-100		-273																					0		0
	-272																							0		-272																					0		0
	-271				1	1		1		1													44.4444	-44.4444		-271																					0		0
	-270																							0		-270																					0		0
	-269																							0		-269																					0		0
	-268																							0		-268																					0		0
	-267																							0		-267																					0		0
	-266																							0		-266																					0		0
	-265																							0		-265																					0		0
	-264																							0		-264																					0		0
	-263																							0		-263																					0		0
	-262																							0		-262																					0		0
	-261					1		1	1	1													44.4444	-44.4444		-261		1	1		1				1			1	1								6	50	-50
	-260																							0		-260																					0		0
	-259																							0		-259																					0		0
	-258																							0		-258																					0		0
	-257																							0		-257																					0		0
	-256																							0		-256																					0		0
	-255																							0		-255																					0		0
	-254																							0		-254																					0		0
	-253																							0		-253																					0		0
	-252																							0		-252																					0		0
	-251		1	1	1	1		1		1													66.6667	-66.6667		-251				1		1	1														3	25	-25
	-250																							0		-250																					0		0
	-249				1	1		1		1													44.4444	-44.4444		-249						1	1														2	16.6667	-16.6667
	-248																							0		-248																					0		0
	-247																							0		-247																					0		0
	-246																							0		-246																					0		0
	-245																							0		-245																					0		0
	-244																							0		-244																					0		0
	-243																							0		-243																					0		0
	-242																							0		-242																					0		0
	-241																							0		-241																					0		0
	-240				1	1		1		1													44.4444	-44.4444		-240																					0		0
	-239																							0		-239																					0		0
	-238																							0		-238																					0		0
	-237																							0		-237																					0		0
	-236																							0		-236																					0		0
	-235				1	1		1	1	1	1												66.6667	-66.6667		-235						1	1														2	16.6667	-16.6667
	-234																							0		-234																					0		0
	-233																							0		-233																					0		0
	-232																							0		-232																					0		0
	-231																							0		-231																					0		0
	-230																							0		-230																					0		0
	-229																							0		-229																					0		0
	-228																							0		-228																					0		0
	-227																							0		-227																					0		0
	-226																							0		-226																					0		0
	-225																							0		-225																					0		0
	-224																							0		-224																					0		0
	-223																							0		-223																					0		0
	-222																							0		-222																					0		0
	-221																							0		-221																					0		0
	-220																							0		-220																					0		0
	-219																							0		-219																					0		0
	-218				1																		11.1111	-11.1111		-218																					0		0
	-217																							0		-217																					0		0
	-216																							0		-216																					0		0
	-215																							0		-215																					0		0
	-214																							0		-214																					0		0
	-213																							0		-213																					0		0
	-212																							0		-212																					0		0
	-211																							0		-211																					0		0
	-210																							0		-210																					0		0
	-209																							0		-209																					0		0
	-208																							0		-208																					0		0
	-207																							0		-207																					0		0
	-206																							0		-206																					0		0
	-205																							0		-205																					0		0
	-204																							0		-204																					0		0
	-203																							0		-203																					0		0
	-202																							0		-202																					0		0
	-201																							0		-201																					0		0
	-200																							0		-200																					0		0
	-199																							0		-199																					0		0
	-198																							0		-198																					0		0
	-197																							0		-197																					0		0
	-196																							0		-196																					0		0
	-195																							0		-195																					0		0
	-194																							0		-194																					0		0
	-193																							0		-193																					0		0
	-192																							0		-192																					0		0
	-191																							0		-191																					0		0
	-190																							0		-190																					0		0
	-189																							0		-189																					0		0
	-188																							0		-188																					0		0
	-187																							0		-187																					0		0
	-186																							0		-186																					0		0
	-185																							0		-185																					0		0
	-184								1		1			1									15.3846	-15.3846		-184				1		1		1													3	33.3333	-33.3333
	-183																							0		-183																					0		0
	-182																							0		-182																					0		0
	-181																							0		-181																					0		0
	-180																							0		-180																					0		0
	-179																							0		-179																					0		0
	-178																							0		-178																					0		0
	-177																							0		-177																					0		0
	-176																							0		-176																					0		0
	-175	1	1	1	1	1	1		1	1	1	1	1	1									84.6154	-84.6154		-175																					0	0	0
	-174																							0		-174																					0		0
	-173										1			1									7.69231	-7.69231		-173				1		1		1													3	33.3333	-33.3333
	-172																							0		-172																					0		0
	-171																							0		-171																					0		0
	-170																							0		-170																					0		0
	-169																							0		-169																					0		0
	-168																							0		-168																					0		0
	-167																							0		-167																					0		0
	-166																							0		-166																					0		0
	-165																							0		-165																					0		0
	-164																							0		-164																					0		0
	-163																							0		-163																					0		0
	-162																							0		-162																					0		0
	-161										1			1									7.69231	-7.69231		-161							1														1	11.1111	-11.1111
	-160																							0		-160																					0		0
	-159	1	1	1			1			1		1	1										53.8462	-53.8462		-159																					0		0
	-158																							0		-158																					0		0
	-157																							0		-157																					0		0
	-156																							0		-156																					0		0
	-155																							0		-155																					0		0
	-154																							0		-154																					0		0
	-153																							0		-153																					0		0
	-152																							0		-152																					0		0
	-151																							0		-151																					0		0
	-150																							0		-150																					0		0
	-149																							0		-149																					0		0
	-148																							0		-148																					0		0
	-147																							0		-147																					0		0
	-146																							0		-146																					0		0
	-145																							0		-145																					0		0
	-144																							0		-144									1												1	11.1111	-11.1111
	-143																							0		-143																					0		0
	-142																							0		-142																					0		0
	-141																							0		-141																					0		0
	-140																							0		-140																					0		0
	-139																							0		-139																					0		0
	-138																							0		-138																					0		0
	-137																							0		-137																					0		0
	-136		1				1			1			1										30.7692	-30.7692		-136																					0		0
	-135																							0		-135																					0		0
	-134																							0		-134																					0		0
	-133																							0		-133																					0		0
	-132																							0		-132																					0		0
	-131																							0		-131																					0		0
	-130																							0		-130																					0		0
	-129																							0		-129																					0		0
	-128																							0		-128																					0		0
	-127																							0		-127																					0		0
	-126																							0		-126																					0		0
	-125																							0		-125																					0		0
	-124																							0		-124																					0		0
	-123																							0		-123																					0		0
	-122																							0		-122																					0		0
	-121	1	1								1			1									23.0769	-23.0769		-121																					0		0
	-120																							0		-120																					0		0
	-119																							0		-119																					0		0
	-118																							0		-118																					0		0
	-117																							0		-117																					0		0
	-116																							0		-116																					0		0
	-115																							0		-115																					0		0
	-114																							0		-114																					0		0
	-113																							0		-113																					0		0
	-112																							0		-112																					0		0
	-111																							0		-111																					0		0
	-110																							0		-110																					0		0
	-109																							0		-109																					0		0
	-108																							0		-108																					0		0
	-107																							0		-107																					0		0
	-106																							0		-106																					0		0
	-105																							0		-105																					0		0
	-104																							0		-104																					0		0
	-103																							0		-103																					0		0
	-102																							0		-102																					0		0
	-101																							0		-101																					0		0
	-100																							0		-100																					0		0
	-99																							0		-99																					0		0
	-98																							0		-98																					0		0
	-97																							0		-97																					0		0
	-96																							0		-96																					0		0
	-95																							0		-95																					0		0
	-94																							0		-94																					0		0
	-93																							0		-93																					0		0
	-92																							0		-92																					0		0
	-91										1			1									7.69231	-7.69231		-91						1															1	11.1111	-11.1111
	-90																							0		-90																					0		0
	-89																							0		-89																					0		0
	-88																							0		-88																					0		0
	-87																							0		-87																					0		0
	-86																							0		-86																					0		0
	-85																							0		-85																					0		0
	-84																							0		-84																					0		0
	-83			1	1		1			1	1		1	1									46.1538	-46.1538		-83							1														1	11.1111	-11.1111
	-82																							0		-82																					0		0
	-81																							0		-81																					0		0
	-80																							0		-80																					0		0
	-79																							0		-79																					0		0
	-78																							0		-78																					0		0
	-77																							0		-77																					0		0
	-76																							0		-76																					0		0
	-75																							0		-75																					0		0
	-74																							0		-74																					0		0
	-73																							0		-73																					0		0
	-72		1			1					1			1									23.0769	-23.0769		-72	1																				1	11.1111	-11.1111
	-71																							0		-71																					0		0
	-70	1	1			1					1			1									30.7692	-30.7692		-70																					0		0
	-69																							0		-69																					0		0
	-68																							0		-68																					0		0
	-67										1			1									7.69231	-7.69231		-67																					0		0
	-66																							0		-66																					0		0
	-65			1	1		1		1	1	1	1	1	1									61.5385	-61.5385		-65		1	1																		2	22.2222	-22.2222
	-64																							0		-64																					0		0
	-63																							0		-63																					0		0
	-62																							0		-62																					0		0
	-61																							0		-61																					0		0
	-60																							0		-60																					0		0
	-59																							0		-59																					0		0
	-58																							0		-58																					0		0
	-57																							0		-57																					0		0
	-56																							0		-56																					0		0
	-55																							0		-55																					0		0
	-54																							0		-54																					0		0
	-53																							0		-53																					0		0
	-52																							0		-52																					0		0
	-51	1	1	1	1		1	1	1	1	1	1	1	1									84.6154	-84.6154		-51	1					1															2	22.2222	-22.2222
	-50																							0		-50																					0		0
	-49																							0		-49																					0		0
	-48																							0		-48																					0		0
	-47																							0		-47																					0		0
	-46	1		1	1	1	1	1		1	1	1	1	1									76.9231	-76.9231		-46		1	1			1	1														4	44.4444	-44.4444
	-45																							0		-45																					0		0
	-44																							0		-44																					0		0
	-43																							0		-43																					0		0
	-42																							0		-42																					0		0
	-41																							0		-41																					0		0
	-40																							0		-40																					0		0
	-39																							0		-39																					0		0
	-38																							0		-38																					0		0
	-37																							0		-37																					0		0
	-36	1	1			1		1	1		1			1									46.1538	-46.1538		-36	1	1	1	1	1	1	1	1	1												9	100	-100
	-35																							0		-35																					0		0
	-34																							0		-34																					0		0
	-33																							0		-33																					0		0
	-32	1	1	1	1	1	1	1	1	1	1	1	1	1									92.3077	-92.3077		-32		1	1			1															3	33.3333	-33.3333
	-31																							0		-31																					0		0
	-30																							0		-30																					0		0
	-29																							0		-29																					0		0
	-28																							0		-28																					0		0
	-27																							0		-27																					0		0
	-26																							0		-26																					0		0
	-25																							0		-25																					0		0
	-24																							0		-24																					0		0
	-23																							0		-23																					0		0
	-22																							0		-22																					0		0
	-21																							0		-21																					0		0
	-20																							0		-20																					0		0
	-19																							0		-19																					0		0
	-18																							0		-18																					0		0
	-17																							0		-17																					0		0
	-16																							0		-16																					0		0
	-15																							0		-15																					0		0
	-14	1	1	1	1	1	1		1	1	1	1	1	1									84.6154	-84.6154		-14	1	1	1	1	1	1	1	1	1												9	100	-100
	-13																							0		-13																					0		0
	-12																							0		-12																					0		0
	-11																							0		-11																					0		0
	-10																							0		-10																					0		0
	-9																							0		-9																					0		0
	-8																							0		-8																					0		0
	-7																							0		-7																					0		0
	-6																							0		-6																					0		0
	-5																							0		-5																					0		0
	-4	1				1			1		1			1									30.7692	-30.7692		-4																					0	0	0
	-3																							0		-3																					0		0
	-2	1				1			1		1			1									30.7692	-30.7692		-2	1					1															2	22.2222	-22.2222
	-1																							0		-1																					0		0
	0																							0		0																					0		0
	1																							0		1																					0		0
	2																							0		2																					0		0
	3																							0		3																					0		0
	4																							0		4																					0		0
	5																							0		5																					0		0
	6																							0		6																					0		0
	7	1		1	1	1	1		1		1		1	1									61.5385	-61.5385		7		1	1	1	1																4	44.4444	-44.4444
	8																							0		8																					0		0
	9	1	1	1	1	1	1		1		1	1	1	1									76.9231	-76.9231		9	1	1	1	1	1			1													6	66.6667	-66.6667
	10																							0		10																					0		0
	11	1	1	1	1	1	1	1	1	1	1	1	1	1									92.3077	-92.3077		11				1	1			1													3	33.3333	-33.3333
	12																							0		12																					0		0
	13																							0		13																					0		0
	14																							0		14																					0		0
	15																							0		15																					0		0
	16																							0		16																					0		0
	17																							0		17																					0		0
	18			1	1	1	1		1	1	1	1	1	1									69.2308	-69.2308		18				1	1	1		1													4	44.4444	-44.4444
	19																							0		19																					0		0
	20																							0		20																					0		0
	21																							0		21																					0		0
	22																							0		22																					0		0
	23																							0		23																					0		0
	24	1	1			1	1		1	1	1		1	1									61.5385	-61.5385		24		1	1			1															3	33.3333	-33.3333
	25																							0		25																					0		0
	26																							0		26																					0		0
	27																							0		27																					0		0
	28																							0		28																					0		0
	29	1	1	1	1	1	1	1	1	1	1	1	1	1									92.3077	-92.3077		29																					0		0
	30																							0		30																					0		0
	31																							0		31																					0		0
	32																							0		32																					0		0
	33	1	1	1	1	1	1	1	1	1	1	1	1	1									92.3077	-92.3077		33							1		1												2	22.2222	-22.2222
	34																							0		34																					0		0
	35																							0		35																					0		0
	36																							0		36																					0		0
	37																							0		37																					0		0
	38																							0		38																					0		0
	39																							0		39																					0		0
	40																							0		40																					0		0
	41																							0		41																					0		0
	42																							0		42																					0		0
	43																							0		43																					0		0
	44																							0		44																					0		0
	45	1	1	1	1		1	1		1		1	1										69.2308	-69.2308		45																					0		0
	46																							0		46																					0		0
	47																							0		47																					0		0
	48																							0		48																					0		0
	49																							0		49																					0		0
	50																							0		50																					0		0
	51																							0		51																					0		0
	52																							0		52																					0		0
	53																							0		53																					0		0
	54																							0		54																					0		0
	55																							0		55																					0		0
	56																							0		56																					0		0
	57																							0		57																					0		0
	58																							0		58																					0		0
	59	1	1																				15.3846	-15.3846		59																					0		0
	60																							0		60																					0		0
	61																							0		61																					0		0
	62																							0		62																					0		0
	63																							0		63																					0		0
	64																							0		64																					0		0
	65																							0		65																					0		0
	66																							0		66																					0		0
	67																							0		67																					0		0
	68																							0		68
	69																							0		69
	70						1			1	1		1	1									30.7692	-30.7692		70
	71																							0		71
	72																							0		72
	73																							0		73
	74																							0		74
	75																							0		75
	76																							0		76
	77																							0		77
	78																							0		78
	79	1		1	1		1		1		1		1	1									53.8462	-53.8462		79
	80																							0		80
	81																							0		81
	82																							0		82
	83	1	1	1	1		1	1	1	1	1	1	1	1									84.6154	-84.6154		83
	84																							0		84
	85																							0		85
	86																							0		86
	87	1	1	1	1	1	1		1	1		1	1										76.9231	-76.9231		87
	88																							0		88
	89																							0		89
	90																							0		90

## Sheet: Fig. 3B
TERTpromoter chip primer pair 4		rep 1		young	old
antibody number	abs	young	old	ratio mod to H3 total			y1	y2	y3	y4
1	h3k9ac	17	3.2	0.439276	0.355556	h3k9ac	0.439276	0.289377	0.571878	0.587366
2	h3k9me3	61.8	33.3	1.5969	3.7	h3k9me3	1.5969	1.02015	1.37461	1.05645
3	h3k4me3	43.3	10.5	1.11886	1.16667	h3k4me3	1.11886	1	1.08709	0.790323
4	h3k27me3	49.9	19.9	1.28941	2.21111	h3k27me3	1.28941	1.20696	1.51102	1.35753
5	H3	38.7	9	1	1
		rep2					o1	o2	o3	o4
1	h3k9ac	31.6	40.4	0.289377	1.64898	h3k9ac	0.355556	1.64898	0.846154	0.266827
2	h3k9me3	111.4	115.8	1.02015	4.72653	h3k9me3	3.7	4.72653	1.90064	1.16426
3	h3k4me3	109.2	47	1	1.91837	h3k4me3	1.16667	1.91837	2.27564	1.29808
4	h3k27me3	131.8	83.6	1.20696	3.41224	h3k27me3	2.21111	3.41224	2.22756	1.5625
5	H3	109.2	24.5	1	1
		rep 3
1	h3k9ac	54.5	26.4	0.571878	0.846154			ttests
2	h3k9me3	131	59.3	1.37461	1.90064		h3k9ac	0.37954
3	h3k4me3	103.6	71	1.08709	2.27564		h3k9me3	0.0994136
4	h3k27me3	144	69.5	1.51102	2.22756		h3k4me3	0.0497902
5	H3	95.3	31.2	1	1		h3k27me3	0.0412131
		rep 4
1	h3k9ac	43.7	33.3	0.587366	0.266827
2	h3k9me3	78.6	145.3	1.05645	1.16426
3	h3k4me3	58.8	162	0.790323	1.29808
4	h3k27me3	101	195	1.35753	1.5625
5	H3	74.4	124.8	1	1
				avg
			h3k9ac	0.471974	0.779379
			h3k9me3	1.26203	2.87286
			h3k4me3	0.99907	1.66469
			h3k27me3	1.34123	2.35336
				stdev
			h3k9ac	0.138692	0.633246
			h3k9me3	0.274215	1.63144
			h3k4me3	0.147958	0.522827
			h3k27me3	0.128851	0.770877
				stderr
			h3k9ac	0.0693462	0.316623
			h3k9me3	0.137107	0.815719
			h3k4me3	0.0739791	0.261414
			h3k27me3	0.0644255	0.385439
CLPTM1L
		young
antibody number	abs	function/purpose	1	1	3	3	ratio				ttest young v old
1	h3k9ac	active chromatin	56.5	47.1	47.9	34.8	0.951178	0.934524	1.0413	0.773333	0.0206422
2	h3k9me3	repressed chromatin	77	60.3	42.7	46.7	1.2963	1.19643	0.928261	1.03778	0.119193
3	h3k4me3	active chromatin	147	120	113	71.7	2.47475	2.38095	2.45652	1.59333	0.0116718
4	h3k27me3	repressed chromatin	46.7	72	54.7	19.3	0.786195	1.42857	1.18913	0.428889	0.0714073
5		total histone H3	59.4	50.4	46	45
		old
antibody number	abs	function/purpose	2	2	4	4
1	h3k9ac	active chromatin	35.8	34.8	34.3	30.4	3.93407	3.74194	1.98266	1.57513
2	h3k9me3	repressed chromatin	41.6	46.7	21.8	22.6	4.57143	5.02151	1.26012	1.17098
3	h3k4me3	active chromatin	69.4	71.7	73.5	79	7.62637	7.70968	4.24855	4.09326
4	h3k27me3	repressed chromatin	18	19.3	26.5	20.4	1.97802	2.07527	1.53179	1.05699
5		total histone H3	9.1	9.3	17.3	19.3
		avg	stdev	stderr
Young (PD34)	H3K9ac	0.925085	0.111513	0.0557565
	H3K9me3	1.11469	0.163639	0.0818196
	H3K4me3	2.22639	0.423986	0.211993
	H3K27me3	0.958197	0.441337	0.220668
Old (PD74)
	H3K9ac	2.80845	1.20297	0.601485
	H3K9me3	3.00601	2.07591	1.03796
	H3K4me3	5.91947	2.02034	1.01017
	H3K27me3	1.66052	0.466775	0.233388
SCL6A18
			young
	antibody number	abs	function/purpose	1	1	3	3	ratio				ttest young v old
	1	h3k9ac	active chromatin	27.7	22.8	38.9	50.7	0.289144	0.277035	0.465868	0.677807	0.0179901
	2	h3k9me3	repressed chromatin	114.2	101.9	97.5	99.8	1.19207	1.23815	1.16766	1.33422	0.0850852
	3	h3k4me3	active chromatin	97.3	85	68.1	59.6	1.01566	1.03281	0.815569	0.796791	0.042968
	4	h3k27me3	repressed chromatin	97.7	93.7	125	136.7	1.01983	1.13852	1.49701	1.82754	0.106898
	5		total histone H3	95.8	82.3	83.5	74.8
			old
	antibody number	abs	function/purpose	2	2	4	4
	1	h3k9ac	active chromatin	24.4	20	25.5	23	1.44379	1.53846	0.809524	0.784983
	2	h3k9me3	repressed chromatin	89.6	87.2	55.6	48.4	5.30178	6.70769	1.76508	1.65188
	3	h3k4me3	active chromatin	30.4	28.4	33.5	37.6	1.79882	2.18462	1.06349	1.28328
	4	h3k27me3	repressed chromatin	56.8	52.9	38	57.6	3.36095	4.06923	1.20635	1.96587
	5		total histone H3	16.9	13	31.5	29.3
			avg	stdev	stderr
	Young (PD34)	H3K9ac	0.427464	0.18789	0.093945
		H3K9me3	1.23303	0.0735237	0.0367618
		H3K4me3	0.915206	0.12632	0.0631599
		H3K27me3	1.37072	0.365911	0.182955
	Old (PD74)
		H3K9ac	1.14419	0.402591	0.201296
		H3K9me3	3.85661	2.5464	1.47017
		H3K4me3	1.58255	0.506043	0.253022
		H3K27me3	2.6506	1.30023	0.75069
SCL6A19		young
antibody number	abs	function/purpose	1	1	3	3	ratio				ttest young v old
1	h3k9ac	active chromatin	23.9	22.7	32.5	38.7	0.316976	0.284818	0.513428	0.497429	0.046783
2	h3k9me3	repressed chromatin	85	82.9	60	92.2	1.12732	1.04015	0.947867	1.18509	0.0489599
3	h3k4me3	active chromatin	80.3	75.5	56.6	59	1.06499	0.947302	0.894155	0.758355	0.0990084
4	h3k27me3	repressed chromatin	94.8	101.8	114.2	130	1.25729	1.27729	1.80411	1.67095	0.0293749
5		total histone H3	75.4	79.7	63.3	77.8
6	IgG	background	38.6	38.2	24.4	28
	Input		36.9	35.9	23.5	33.7
	NTC		0.17	0	0	0
		old
antibody number	abs	function/purpose	2	2	4	4
1	h3k9ac	active chromatin	20	19.7	18.4	20.1	1.53846	1.66949	0.587859	0.686007
2	h3k9me3	repressed chromatin	68.6	72.2	fail	39.9	5.27692	6.11864		1.36177
3	h3k4me3	active chromatin	23.5	22.2	30.9	28.9	1.80769	1.88136	0.98722	0.986348
4	h3k27me3	repressed chromatin	44.4	47.7	fail	57.4	3.41538	4.04237		1.95904
5		total histone H3	13	11.8	31.3	29.3
6	IgG	background	15.4	15.4	13.2	16.1
	Input		13.3	14.8	16.2	12.4
	NTC		0	0	0	0
		avg	stdev	stderr
Young (PD34)	H3K9ac	0.403163	0.118993	0.0594967
	H3K9me3	1.07511	0.103657	0.0518286
	H3K4me3	0.9162	0.127156	0.063578
	H3K27me3	1.50241	0.277001	0.1385
Old (PD74)
	H3K9ac	1.12045	0.562309	0.281154
	H3K9me3	4.25245	2.53853	1.46562
	H3K4me3	1.41565	0.496129	0.248064
	H3K27me3	3.13893	1.06882	0.617085

## Sheet: Fig.3C
RNA purification for cDNA synthesis, followed by digital PCR							100ng	20uL	5	10ng/20ul
	RNA (ng/uL)	avg RNA	RNA ng per 1x10^6 cells	ug RNA per cell	ms2 t1	ms2 t2	relative ms2 t1	relative ms2 t2	avg ms2	correction multiplier
BJ Normal PD25					34.2	10.6	113.362	129.456	121.409	0.823662
BJ Normal PD25 -2					30.7	7.99	101.761	97.5803	99.6706	1.0033
BJ Normal PD25 -3					34	8.51	112.699	103.931	108.315	0.923231
BJ Normal PD25 -4					33.9	8.01	112.368	97.8246	105.096	0.951509
BJ Normal PD25 -5					27.4	8.03	90.8225	98.0688	94.4457	1.05881
BJ Normal PD25 -6					33.8	9.71	112.036	118.586	115.311	0.867217
BJ PD33 shp21-#1					35.6	9.59	118.003	117.121	117.562	0.850616
BJ PD32.5 shp21-1_2					32.7	9.28	108.39	113.335	110.863	0.902018
BJ PD32.5 shp21-1_3					31.9	11.4	105.739	139.226	122.482	0.816445
BJ PD32.5 shp21-1_4					36.2	8.66	119.992	105.763	112.877	0.885918
BJ PD32.5 shp21-1_5					32	9.73	106.07	118.831	112.45	0.889282
BJ PD32.5 shp21-1_6					38.6	9.99	127.947	122.006	124.976	0.800151
BJ PD32.6 shp21-2_1					31.8	7.42	105.407	90.619	98.0131	1.02027
BJ PD33 shp21-#2					25.2	7.47	83.5301	91.2297	87.3799	1.14443
BJ PD32.6 shp21-2_3					28.6	8.7	94.8001	106.251	100.526	0.99477
BJ PD32.6 shp21-2_4					33.3	7.96	110.379	97.214	103.797	0.963423
BJ PD32.6 shp21-2_5					32.3	8.84	107.064	107.961	107.513	0.930122
BJ PD32.6 shp21-2_6					28.7	7.32	95.1316	89.3978	92.2647	1.08384
BJ PD33 shp21-#3					31	9.16	102.755	111.869	107.312	0.931859
BJ PD33.1 shp21-3_2					33.9	8.16	112.368	99.6565	106.012	0.943287
BJ PD33.1 shp21-3_3					30.4	6.29	100.767	76.8186	88.7925	1.12622
BJ PD33.1 shp21-3_4					29.5	8.34	97.7833	101.855	99.8191	1.00181
BJ PD33.1 shp21-3_5					29.7	9.02	98.4462	110.16	104.303	0.958746
BJ PD33.1 shp21-3_6					32.3	8.37	107.064	102.221	104.643	0.955632
BJ Normal PD72					33.7	8.94	111.705	109.183	110.444	0.905438
BJ Normal PD71.83 -2					27.8	7.81	92.1483	95.382	93.7652	1.06649
BJ Normal PD71.83 -3					28.2	8.44	93.4742	103.076	98.2752	1.01755
BJ Normal PD71.83 -4					26.9	6.32	89.1651	77.1849	83.175	1.20228
BJ Normal PD71.83 -5					27.7	8.01	91.8169	97.8246	94.8207	1.05462
BJ Normal PD71.83 -6					28	5.68	92.8113	69.3688	81.09	1.2332
BJ PD73 shp21-#1					28.8	4.98	95.463	60.8198	78.1414	1.27973
BJ PD72.7 shp21-1_2					26.4	6.94	87.5078	84.7569	86.1323	1.161
BJ PD72.7 shp21-1_3					35.1	8.78	116.346	107.228	111.787	0.894558
BJ PD72.7 shp21-1_4					28.4	6.23	94.1371	76.0858	85.1115	1.17493
BJ PD72.7 shp21-1_5					26.2	5.79	86.8448	70.7122	78.7785	1.26938
BJ PD72.7 shp21-1_6					28.5	7.97	94.4686	97.3361	95.9023	1.04273
BJ PD72 shp21-#2					34.3	10.3	113.694	125.792	119.743	0.835123
BJ PD71.6 shp21-2_2					26.7	8.69	88.5022	106.129	97.3157	1.02758
BJ PD71.6 shp21-2_3					20.2	10.6	66.9567	129.456	98.2062	1.01827
BJ PD71.6 shp21-2_4					28.2	8.87	93.4742	108.328	100.901	0.991071
BJ PD71.6 shp21-2_5					31.5	10.3	104.413	125.792	115.102	0.868792
BJ PD71.6 shp21-2_6					32.9	8.58	109.053	104.786	106.92	0.935282
BJ PD74 shp21-#3					31.1	7.88	103.087	96.2369	99.6619	1.00339
BJ PD73.8 shp21-3_2			Exon 7/8		28	7.54	92.8113	92.0846	92.4479	1.08169
BJ PD73.8 shp21-3_3			Exon 15/16		22.1	5.58	73.2546	68.1475	70.701	1.41441
BJ PD73.8 shp21-3_4					24.6	6.23	81.5413	76.0858	78.8136	1.26882
BJ PD73.8 shp21-3_5					27.2	7.52	90.1595	91.8403	90.9999	1.0989
BJ PD73.8 shp21-3_6					27.9	6.5	92.4798	79.3833	85.9315	1.16372
				avg	30.1688	8.18813	100	100	100	1
FL
									Concentration	TotalConfMax	TotalConfMin	PoissonConfMax	PoissonConfMin	Positives	Negatives	Ch1+Ch2+	Ch1+Ch2-	Linkage	AcceptedDroplets	CNV	TotalCNVMax	TotalCNVMin	PoissonCNVMax	PoissonCNVMin	ReferenceCopies	UnknownCopies	Ratio	TotalRatioMax	TotalRatioMin	PoissonRatioMax	PoissonRatioMin	FractionalAbundance	TotalFractionalAbundanceMax	TotalFractionalAbundanceMin	PoissonFractionalAbundanceMax	PoissonFractionalAbundanceMin	ReferenceAssayNumber	TargetAssayNumber	MeanAmplitudeofPositives	MeanAmplitudeofNegatives	MeanAmplitudeTotal
BJ Normal PD25	BJ PD33 shp21-#1	BJ PD33 shp21-#1	BJ PD33 shp21-#1	BJ Normal PD72	BJ PD73 shp21-#1	BJ PD72 shp21-#2	BJ PD74 shp21-#3		0.34			0.802	0.103	4	12923	0	4	0	12927								0.00995			0.00995	0	0.985			0.985	0	1	1	1629	699.26	699.55
0.280045	2.7645	0.232622	0.317764	0.298795	0.990512	2.00708	2.05026		0.502			1.03	0.197	6	13126	0	6	0	13132								0.0163			0.0163	0.00273	1.61			1.61	0.29	1	1	1718.5	699.65	700.12
0.503659	3.53591	0.258641	0.238652	0.519383	0.724467	1.18172	1.53239		0.675			1.26	0.305	8	13024	0	8	0	13032								0.0198			0.0198	0.00562	1.95			1.95	0.578	1	1	1551.2	690.08	690.61
0.623181	1.9758	0.334243	0.426838	0.487407	0.526	0.828188	2.83824		0.921			1.58	0.476	11	13113	0	11	0	13124								0.0272			0.0272	0.0106	2.64			2.64	1.07	1	1	1431.3	684.36	684.99
0.876339	0.912495	0.46148	0.0761378	0.984671	0.623888	2.42482	0.998135		0.814		0.0928114	1.43	0.405	10	13502	0	10	0	13512								0.0297			0.0297	0.0106	2.88			2.88	1.09	1	1	1490.3	688.7	689.3
0.861871	1.70742	0.237181	0.325974	0.187723	0.65754	1.92003	1.98901		0.819		0.642558	1.41	0.423	11	14758	0	11	0	14769								0.0242			0.0242	0.00946	2.36			2.36	0.958	1	1	1874.7	690.89	691.77
0.710251	1.53629	0.380427	0.435768	0.901467	1.69269	3.24231	2.32743		3.25			4.4	2.32	38	12825	0	38	0	12863								0.0913			0.0913	0.0608	8.37			8.37	5.8	1	1	1487.2	685.62	687.98
									3.92			5.12	2.93	50	13976	0	50	0	14026								0.12			0.12	0.0846	10.7			10.7	7.9	1	1	1567.3	686.04	689.18
									2.42			3.4	1.65	30	13586	0	30	0	13616								0.0761			0.0761	0.0476	7.07			7.07	4.61	1	1	1459.2	710.07	711.72
									1.03			1.68	0.58	14	14873	0	14	0	14887								0.0285			0.0285	0.0132	2.77			2.77	1.32	1	1	1483	677.91	678.67
									1.92		0.382805	2.78	1.26	25	14313	0	25	0	14338								0.06			0.06	0.0356	5.66			5.66	3.49	1	1	1571.5	680.47	682.02
									1.92		2.07207	2.78	1.26	25	14313	0	25	0	14338								0.0497			0.0497	0.0296	4.73			4.73	2.91	1	1	1293.2	662.98	664.08
									0.228			0.606	0.0542	3	14428	0	3	0	14431								0.0072			0.0072	0	0.714			0.714	0	1	1	2093.8	679.62	679.91
									0.226			0.6	0.0537	3	14555	0	3	0	14558								0.00899			0.00899	0	0.891			0.891	0	1	1	2364.7	693.6	693.94
									0.336			0.792	0.101	4	13093	0	4	0	13097								0.0118			0.0118	0	1.16			1.16	0	1	1	1261.4	670.81	670.99
									0.479			0.978	0.187	6	13776	0	6	0	13782								0.0144			0.0144	0.00242	1.42			1.42	0.255	1	1	1752.1	680.22	680.69
									0.255		0.0374567	0.677	0.0606	3	12911	0	3	0	12914								0.00791			0.00791	0	0.784			0.784	0	1	1	1877	698.36	698.64
									0.351		0.317432	0.827	0.106	4	12535	0	4	0	12539								0.0122			0.0122	0	1.21			1.21	0	1	1	2563	684.93	685.53
									0.341			0.804	0.103	4	12892	0	4	0	12896								0.011			0.011	0	1.09			1.09	0	1	1	2644	693.45	694.06
									0.253			0.67	0.06	3	13033	0	3	0	13036								0.00746			0.00746	0	0.741			0.741	0	1	1	2833.7	684.07	684.57
									0.379			0.823	0.133	5	14507	0	5	0	14512								0.0125			0.0125	0.00104	1.23			1.23	0.117	1	1	1468.3	669.56	669.83
									0.076			0.363	0.00319	1	14462	0	1	0	14463								0.00258			0.00258	0	0.257			0.257	0	1	1	2803	679.67	679.81
									0.34		0.0545632	0.803	0.103	4	12910	0	4	0	12914								0.0115			0.0115	0	1.13			1.13	0	1	1	2789.4	684.02	684.67
									0.456		0.303522	0.933	0.179	6	14447	0	6	0	14453								0.0141			0.0141	0.00237	1.39			1.39	0.25	1	1	1435.4	676.11	676.43
									0.33			0.778	0.0995	4	13325	0	4	0	13329								0.00978			0.00978	0	0.968			0.968	0	1	1	1471	698.07	698.3
									0.487			0.997	0.191	6	13523	0	6	0	13529								0.0175			0.0175	0.00292	1.72			1.72	0.312	1	1	1238.2	698.5	698.74
									0.479			0.98	0.188	6	13754	0	6	0	13760								0.017			0.017	0.00283	1.67			1.67	0.302	1	1	1296.9	686.2	686.46
									0.819			1.44	0.408	10	13411	0	10	0	13421								0.0305			0.0305	0.0109	2.96			2.96	1.12	1	1	1130.8	674.33	674.67
									0.178		0.130463	0.569	0.0269	2	12369	0	2	0	12371								0.00641			0.00641	0	0.637			0.637	0	1	1	1052.5	676.92	676.98
									0.731		0.563241	1.32	0.349	9	13524	0	9	0	13533								0.0261			0.0261	0.00845	2.54			2.54	0.867	1	1	1637	694.95	695.58
									0.774			1.4	0.369	9	12777	0	9	0	12786								0.0268			0.0268	0.00869	2.61			2.61	0.893	1	1	1994	700.93	701.84
									0.624			1.17	0.283	8	14075	2	6	0.145	14083								0.0237			0.0237	0.00667	2.31			2.31	0.69	1	1	1765.8	698.61	699.22
									0.588			1.14	0.25	7	13089	1	6	0.0676	13096								0.0167			0.0167	0.00389	1.65			1.65	0.403	1	1	1542.5	710.87	711.32
									0.531			1.09	0.208	6	12405	1	5	0.077	12411								0.0187			0.0187	0.00311	1.83			1.83	0.333	1	1	2760.6	697.61	698.61
									0.518		0.176689	1.06	0.203	6	12721	0	6	0	12727								0.0198			0.0198	0.00328	1.94			1.94	0.353	1	1	1655.7	713.64	714.09
									0.487		0.869183	0.996	0.191	6	13525	1	5	0.0706	13531								0.0171			0.0171	0.00286	1.68			1.68	0.305	1	1	2400.5	697.06	697.81
									0.721			1.31	0.344	9	13707	3	6	0.225	13716								0.021			0.021	0.00684	2.06			2.06	0.698	1	1	2843.7	700.44	701.85
									0.345			0.812	0.104	4	12757	0	4	0	12761								0.0129			0.0129	0	1.28			1.28	0	1	1	1617	686.58	686.87
									0.244			0.646	0.0578	3	13534	0	3	0	13537								0.012			0.012	0	1.19			1.19	0	1	1	2249.8	695.25	695.59
									0.734			1.33	0.35	9	13467	2	7	0.148	13476								0.026			0.026	0.00842	2.53			2.53	0.864	1	1	1640.4	691.53	692.16
									0.663		0.353405	1.2	0.316	9	14922	1	8	0.0565	14931								0.021			0.021	0.00685	2.06			2.06	0.699	1	1	1839.4	707.3	707.98
									1.04		1.93402	1.75	0.554	12	12666	4	8	0.326	12678								0.0316			0.0316	0.0132	3.07			3.07	1.33	1	1	2050.4	699.95	701.23
									0.613			1.15	0.277	8	14338	0	8	0	14346								0.0197			0.0197	0.00559	1.93			1.93	0.575	1	1	1457.9	695.16	695.59
									0.425			0.924	0.149	5	12920	0	5	0	12925								0.0152			0.0152	0.00125	1.5			1.5	0.144	1	1	1250.2	693.23	693.44
									0.602			1.17	0.256	7	12777	0	7	0	12784								0.0273			0.0273	0.00624	2.66			2.66	0.662	1	1	1610.1	694.11	694.61
									0.236			0.626	0.056	3	13959	0	3	0	13962								0.0096			0.0096	0	0.951			0.951	0	1	1	1771	708.42	708.65
									0.543		0.259694	1.06	0.231	7	14161	1	6	0.0659	14168								0.02			0.02	0.00462	1.96			1.96	0.483	1	1	1914.2	699.05	699.65
									0.6		1.95591	1.17	0.255	7	12810	1	6	0.0726	12817								0.0215			0.0215	0.00497	2.11			2.11	0.52	1	1	1639.3	700.15	700.66
Total
BJ Normal PD25	BJ PD33 shp21-#1	BJ PD33 shp21-#1	BJ PD33 shp21-#1	BJ Normal PD72	BJ PD73 shp21-#1	BJ PD72 shp21-#2	BJ PD74 shp21-#3		Concentration	TotalConfMax	TotalConfMin	PoissonConfMax	PoissonConfMin	Positives	Negatives	Ch1+Ch2+	Ch1+Ch2-	Linkage	AcceptedDroplets	CNV	TotalCNVMax	TotalCNVMin	PoissonCNVMax	PoissonCNVMin	ReferenceCopies	UnknownCopies	Ratio	TotalRatioMax	TotalRatioMin	PoissonRatioMax	PoissonRatioMin	FractionalAbundance	TotalFractionalAbundanceMax	TotalFractionalAbundanceMin	PoissonFractionalAbundanceMax	PoissonFractionalAbundanceMin	ReferenceAssayNumber	TargetAssayNumber	MeanAmplitudeofPositives	MeanAmplitudeofNegatives	MeanAmplitudeTotal
11.5313	21.2654	14.2838	10.1573	11.5896	52.4689	38.1372	34.4498		14			16.1	12	181	14105	0	181	0	14286								1.32			1.32	1.03	57			57	51.5	1	1	1332.8	607.32	616.52
11.6383	25.4369	14.7631	9.90452	13.6511	53.4061	44.186	43.9887		11.6			13.4	9.74	156	14758	1	155	0	14914								1.45			1.45	1.09	59.1			59.1	53.2	1	1	1476.1	600.25	609.41
10.8018	16.2472	13.2304	13.8525	13.3299	35.1859	47.1796	56.5762		11.7			13.7	9.78	139	12952	0	139	0	13091								1.38			1.38	1.03	58			58	51.7	1	1	1427.1	601.16	609.93
17.4126	13.9975	15.8965	12.723	15.9904	34.8954	56.491	58.7885		18.3			20.6	16	246	14625	0	246	0	14871								2.29			2.29	1.77	69.6			69.6	64.8	1	1	1384	604.77	617.67
16.941	19.6531	10.7894	11.3132	17.6122	35.6273	34.1725	46.8864		16		1.23043	18.3	13.8	195	13267	0	195	0	13462								2			2	1.51	66.6			66.6	61.2	1	1	1486.4	599.79	612.63
11.534	20.4839	11.0552	13.4744	16.2782	45.88	29.212	72.9262		13.3		13.3098	15.4	11.2	155	12695	0	155	0	12850								1.37			1.37	1.04	57.9			57.9	52	1	1	1484.3	600.13	610.8
									25			27.8	22.3	319	13843	3	316	0.0184	14162								2.61			2.61	2.07	72.3			72.3	68.1	1	1	1548.7	616.17	637.18
									28.2			31.2	25.1	325	12523	0	325	0	12848								3.04			3.04	2.37	75.2			75.2	71.2	1	1	1529.3	609.7	632.96
Anova: Single Factor									19.9			22.5	17.3	231	12646	0	231	0	12877								1.74			1.74	1.37	63.6			63.6	58.6	1	1	1467.7	615.61	630.9
									15.8			18.1	13.5	184	12679	2	182	0.0485	12863								1.83			1.83	1.38	64.6			64.6	59.1	1	1	1433.4	627.54	639.06
SUMMARY									22.1		1.63515	24.8	19.4	262	12894	0	262	0	13156								2.27			2.27	1.77	69.4			69.4	64.8	1	1	1590.7	617.76	637.14
Groups	Count	Sum	Average	Variance					25.6		19.514	28.5	22.7	298	12633	0	298	0	12931								2.57			2.57	2.02	72			72	67.6	1	1	1479.1	615.66	635.56
BJ Normal PD72	6	88.4514	14.7419	5.05557					14			16.2	11.9	168	13062	0	168	0	13230								1.89			1.89	1.41	65.4			65.4	59.6	1	1	1361	604.16	613.77
BJ PD73 shp21-#1	6	257.464	42.9106	77.4592					12.9			15	10.9	150	12688	0	150	0	12838								1.73			1.73	1.27	63.3			63.3	57.2	1	1	1324.2	604.56	612.96
BJ PD72 shp21-#2	6	249.378	41.563	96.0351					13.3			15.4	11.2	156	12780	0	156	0	12936								1.53			1.53	1.15	60.5			60.5	54.6	1	1	1292.6	606.22	614.5
BJ PD74 shp21-#3	6	313.616	52.2693	180.567					16.5			18.9	14.2	186	12278	0	186	0	12464								2.07			2.07	1.55	67.5			67.5	61.9	1	1	1314.4	603	613.62
									11.6		0.840429	13.7	9.55	122	11487	1	121	0.00218	11609								1.31			1.31	0.958	56.8			56.8	50.1	1	1	1229.6	621.74	628.12
									10.2		13.3364	12	8.38	121	12983	1	120	0.0168	13104								1.39			1.39	1.01	58.2			58.2	51.5	1	1	1244	615.64	621.45
ANOVA									10.9			12.9	8.96	117	11690	0	117	0	11807								1.19			1.19	0.873	54.4			54.4	47.8	1	1	1236.2	617.91	624.03
Source of Variation	SS	df	MS	F	P-value	F crit			10.5			12.3	8.58	119	12450	0	119	0	12569								1.28			1.28	0.932	56.2			56.2	49.5	1	1	1354.7	612.72	619.74
Between Groups	4687.77	3	1562.59	17.4048	8.49663e-06	3.09839			12.3			14.4	10.3	137	12134	1	136	0.0199	12271								1.96			1.96	1.4	66.2			66.2	59.8	1	1	1265.4	602.61	610.01
Within Groups	1795.59	20	89.7793						12.7			14.9	10.5	129	11107	3	126	0.202	11236								1.52			1.52	1.1	60.3			60.3	53.7	1	1	1342.2	610.75	619.14
									11.8		0.691176	13.7	9.87	146	13550	0	146	0	13696								1.31			1.31	0.984	56.6			56.6	50.6	1	1	1398.4	615.6	623.94
Total	6483.35	23							14.1		11.9042	16.3	12	170	13138	0	170	0	13308								1.69			1.69	1.27	62.8			62.8	57	1	1	1353.4	609.84	619.34
									12.8			14.8	10.8	157	13425	0	157	0	13582								1.43			1.43	1.08	58.8			58.8	52.9	1	1	1394.3	608.81	617.88
									12.8			14.8	10.8	160	13683	1	159	0	13843								1.64			1.64	1.22	62.1			62.1	56.1	1	1	1458.4	611.93	621.71
									13.1			15.2	11	147	12263	0	147	0	12410								1.55			1.55	1.15	60.8			60.8	54.6	1	1	1429.4	608.03	617.76
									13.3			15.4	11.3	162	13270	0	162	0	13432								2.11			2.11	1.54	67.9			67.9	61.9	1	1	1398.2	596.97	606.63
									16.7		0.91793	19	14.5	208	13556	0	208	0	13764								2.09			2.09	1.59	67.6			67.6	62.4	1	1	1453.1	604.68	617.5
									13.2		14.7419	15.2	11.2	164	13608	0	164	0	13772								2.32			2.32	1.67	69.9			69.9	64	1	1	1395	604.54	613.96
									12.3			14.3	10.2	140	12467	0	140	0	12607								2.46			2.46	1.7	71.1			71.1	64.8	1	1	1430.8	598.32	607.56
									13.8			16.1	11.6	143	11295	1	142	0.00978	11438								1.99			1.99	1.43	66.6			66.6	60.3	1	1	1297.9	579.11	588.1
									11.8			13.7	9.77	135	12558	2	133	0.0817	12693								1.34			1.34	0.993	57.2			57.2	50.9	1	1	1346.6	610.57	618.4
									8.91			10.6	7.24	110	13518	0	110	0	13628								1.43			1.43	1.01	58.9			58.9	51.8	1	1	1312.3	596.45	602.23
									8.42		3.59303	10.2	6.84	96	12474	1	95	0.0439	12570								1.46			1.46	0.997	59.3			59.3	51.7	1	1	1355.3	607.06	612.77
									13.2		42.9106	15.3	11.1	150	12443	0	150	0	12593								1.65			1.65	1.22	62.3			62.3	56.2	1	1	1352.9	599.53	608.5
									13.7			15.9	11.6	155	12348	1	154	0	12503								1.33			1.33	1.01	57			57	51.1	1	1	1407.1	588.16	598.32
									12.9			14.8	10.9	164	13922	1	163	0	14086								1.48			1.48	1.12	59.7			59.7	53.9	1	1	1368.6	584.11	593.24
									13.9			16	11.8	169	13261	1	168	0	13430								1.31			1.31	1.01	56.7			56.7	51.1	1	1	1421.7	593.6	604.02
									17.1			19.5	14.7	194	12367	2	192	0.0394	12561								1.93			1.93	1.46	65.8			65.8	60.4	1	1	1408	601.8	614.26
									11.8		4.00073	13.8	9.86	139	12851	1	138	0	12990								1.15			1.15	0.869	53.5			53.5	47.4	1	1	1275.3	610.55	617.66
									9.37		41.563	11.1	7.59	107	12500	0	107	0	12607								1.09			1.09	0.792	52.2			52.2	45.3	1	1	1318.4	606.1	612.15
									10.3			12.1	8.57	131	13858	0	131	0	13989								1.31			1.31	0.97	56.7			56.7	50.3	1	1	1340.6	595.99	602.96
									12.2			14.3	10.2	141	12588	0	141	0	12729								1.62			1.62	1.19	61.9			61.9	55.6	1	1	1364.1	595.74	604.25
									12			14	9.97	139	12701	0	139	0	12840								2.14			2.14	1.51	68.2			68.2	61.8	1	1	1445.4	590.72	599.97
									13.9			15.9	11.9	184	14503	0	184	0	14687								2.22			2.22	1.65	69			69	63.4	1	1	1364.7	596.37	606
									12.8		5.48585	14.8	10.8	158	13478	0	158	0	13636								1.7			1.7	1.27	63			63	57	1	1	1401.3	591.84	601.21
									18.8		52.2693	21.2	16.4	236	13672	0	236	0	13908								2.89			2.89	2.16	74.3			74.3	69.5	1	1	1428.5	603.98	617.97
-beta
Well	ExptType	Experiment	Sample	TypeAssay	Assay	Status			Concentration	TotalConfMax	TotalConfMin	PoissonConfMax	PoissonConfMin	Positives	Negatives	Ch1+Ch2+	Ch1+Ch2-	Linkage	AcceptedDroplets	CNV	TotalCNVMax	TotalCNVMin	PoissonCNVMax	PoissonCNVMin	ReferenceCopies	UnknownCopies	Ratio	TotalRatioMax	TotalRatioMin	PoissonRatioMax	PoissonRatioMin	FractionalAbundance	TotalFractionalAbundanceMax	TotalFractionalAbundanceMin	PoissonFractionalAbundanceMax	PoissonFractionalAbundanceMin	ReferenceAssayNumber	TargetAssayNumber	MeanAmplitudeofPositives	MeanAmplitudeofNegatives	MeanAmplitudeTotal
A06	Absolute Quantification	ABS1	BJ Young&Old shCDKN1A	Ch1Unknown	hTERT	Manual			0	0		0.232	0	0	14169	0	0	0	14169																		1	1	0	632.74	632.74
B06	Absolute Quantification	ABS1	BJ Young&Old shCDKN1A	Ch1Unknown	hTERT	Manual			0.158	0.158522		0.506	0.0239	2	13926	0	2	0	13928																		1	1	1646.6	634.99	635.13
C06	Absolute Quantification	ABS1	BJ Young&Old shCDKN1A	Ch1Unknown	hTERT	Manual			0.0789	0.072843		0.377	0.00332	1	13919	0	1	0	13920																		1	1	1187	632.85	632.89
D06	Absolute Quantification	ABS1	BJ Young&Old shCDKN1A	Ch1Unknown	hTERT	Manual			0.234	0.222653		0.62	0.0555	3	14103	0	3	0	14106																		1	1	1476.1	631.6	631.78
E06	Absolute Quantification	ABS1	BJ Young&Old shCDKN1A	Ch1Unknown	hTERT	Manual			0.0843	0.0892577	0.035627	0.403	0.00354	1	13038	0	1	0	13039																		1	1	1263.5	621.13	621.18
F06	Absolute Quantification	ABS1	BJ Young&Old shCDKN1A	Ch1Unknown	hTERT	Manual			0.246	0.213335	0.126102	0.652	0.0584	3	13406	0	3	0	13409																		1	1	1612.4	624.22	624.44
G06	Absolute Quantification	ABS1	BJ Young&Old shCDKN1A	Ch1Unknown	hTERT	Manual			0.235	0.199895		0.622	0.0557	3	14053	0	3	0	14056																		1	1	1329.2	632.16	632.31
H06	Absolute Quantification	ABS1	BJ Young&Old shCDKN1A	Ch1Unknown	hTERT	Manual			0.169	0.152441		0.542	0.0256	2	12990	0	2	0	12992																		1	1	2228.7	636.65	636.9
A07	Absolute Quantification	ABS1	BJ Young&Old shCDKN1A	Ch1Unknown	hTERT	Manual			0.166	0.13553		0.533	0.0252	2	13216	0	2	0	13218																		1	1	1419.4	634.7	634.82
B07	Absolute Quantification	ABS1	BJ Young&Old shCDKN1A	Ch1Unknown	hTERT	Manual			0.0833	0.0737969		0.398	0.0035	1	13193	0	1	0	13194																		1	1	1256.8	633.55	633.6
C07	Absolute Quantification	ABS1	BJ Young&Old shCDKN1A	Ch1Unknown	hTERT	Manual			0	0	0.0283028	0.257	0	0	12814	0	0	0	12814																		1	1	0	639.4	639.4
D07	Absolute Quantification	ABS1	BJ Young&Old shCDKN1A	Ch1Unknown	hTERT	Manual			0.155	0.124023	0.114281	0.497	0.0235	2	14158	0	2	0	14160																		1	1	1558.3	637.67	637.8
E07	Absolute Quantification	ABS1	BJ Young&Old shCDKN1A	Ch1Unknown	hTERT	Manual			0.18	0.183649		0.576	0.0272	2	12221	0	2	0	12223																		1	1	1496.6	621.68	621.82
F07	Absolute Quantification	ABS1	BJ Young&Old shCDKN1A	Ch1Unknown	hTERT	Manual			0.171	0.195697		0.547	0.0259	2	12863	0	2	0	12865																		1	1	1585.1	609.26	609.41
G07	Absolute Quantification	ABS1	BJ Young&Old shCDKN1A	Ch1Unknown	hTERT	Manual			0.0858	0.0853513		0.41	0.0036	1	12803	0	1	0	12804																		1	1	1760.4	622.03	622.12
H07	Absolute Quantification	ABS1	BJ Young&Old shCDKN1A	Ch1Unknown	hTERT	Manual			0.159	0.153184		0.508	0.024	2	13856	0	2	0	13858																		1	1	1225	617.39	617.48
A08	Absolute Quantification	ABS1	BJ Young&Old shCDKN1A	Ch1Unknown	hTERT	Manual			0.336	0.312521	0.0338713	0.793	0.101	4	13070	0	4	0	13074																		1	1	1666.9	631.69	632
B08	Absolute Quantification	ABS1	BJ Young&Old shCDKN1A	Ch1Unknown	hTERT	Manual			0.0865	0.093752	0.170692	0.413	0.00363	1	12710	0	1	0	12711																		1	1	1318.9	623.25	623.3
C08	Absolute Quantification	ABS1	BJ Young&Old shCDKN1A	Ch1Unknown	hTERT	Manual			0.253	0.23576		0.67	0.06	3	13039	0	3	0	13042																		1	1	1305.2	625.72	625.88
D08	Absolute Quantification	ABS1	BJ Young&Old shCDKN1A	Ch1Unknown	hTERT	Manual			0.0865	0.0815944		0.413	0.00363	1	12699	0	1	0	12700																		1	1	1852.4	618.02	618.12
E08	Absolute Quantification	ABS1	BJ Young&Old shCDKN1A	Ch1Unknown	hTERT	Manual			0.179	0.201594		0.574	0.0271	2	12263	0	2	0	12265																		1	1	1540.5	613.81	613.96
F08	Absolute Quantification	ABS1	BJ Young&Old shCDKN1A	Ch1Unknown	hTERT	Manual			0.239	0.239433		0.633	0.0566	3	13809	0	3	0	13812																		1	1	1626.9	613.15	613.37
G08	Absolute Quantification	ABS1	BJ Young&Old shCDKN1A	Ch1Unknown	hTERT	Manual			0.17	0.162987	0.0388531	0.544	0.0257	2	12933	0	2	0	12935																		1	1	1611.7	614.42	614.58
H08	Absolute Quantification	ABS1	BJ Young&Old shCDKN1A	Ch1Unknown	hTERT	Manual			0	0	0.153561	0.229	0	0	14370	0	0	0	14370																		1	1	0	613.06	613.06
A09	Absolute Quantification	ABS1	BJ Young&Old shCDKN1A	Ch1Unknown	hTERT	Manual			0.185	0.167506		0.592	0.028	2	11893	0	2	0	11895																		1	1	1363.1	641.61	641.73
B09	Absolute Quantification	ABS1	BJ Young&Old shCDKN1A	Ch1Unknown	hTERT	Manual			0	0		0.271	0	0	12170	0	0	0	12170																		1	1	0	627.76	627.76
C09	Absolute Quantification	ABS1	BJ Young&Old shCDKN1A	Ch1Unknown	hTERT	Manual			0.322	0.327651		0.76	0.0972	4	13637	0	4	0	13641																		1	1	1321.3	631.15	631.35
D09	Absolute Quantification	ABS1	BJ Young&Old shCDKN1A	Ch1Unknown	hTERT	Manual			0.166	0.199579		0.533	0.0252	2	13205	0	2	0	13207																		1	1	1578.8	625.84	625.99
E09	Absolute Quantification	ABS1	BJ Young&Old shCDKN1A	Ch1Unknown	hTERT	Manual			0	0	0.0517896	0.242	0	0	13622	0	0	0	13622																		1	1	0	614.38	614.38
F09	Absolute Quantification	ABS1	BJ Young&Old shCDKN1A	Ch1Unknown	hTERT	Manual			0.0755	0.0931064	0.131307	0.36	0.00317	1	14560	0	1	0	14561																		1	1	1014.5	609.53	609.56
G09	Absolute Quantification	ABS1	BJ Young&Old shCDKN1A	Ch1Unknown	hTERT	Manual			0.0808	0.344674		0.386	0.00339	1	13595	0	1	0	13596																		1	1	1137.4	642.52	642.55
H09	Absolute Quantification	ABS1	BJ Young&Old shCDKN1A	Ch1Unknown	hTERT	Manual			0	0		0.268	0	0	12301	0	0	0	12301																		1	1	0	656.04	656.04
A10	Absolute Quantification	ABS1	BJ Young&Old shCDKN1A	Ch1Unknown	hTERT	Manual			0.0839	0.250178		0.401	0.00352	1	13099	0	1	0	13100																		1	1	1491.9	650.05	650.12
B10	Absolute Quantification	ABS1	BJ Young&Old shCDKN1A	Ch1Unknown	hTERT	Manual			0.077	0.301565		0.368	0.00323	1	14269	0	1	0	14270																		1	1	1642.3	653.89	653.96
C10	Absolute Quantification	ABS1	BJ Young&Old shCDKN1A	Ch1Unknown	hTERT	Manual			0.0834	0.352888	0.0675113	0.398	0.0035	1	13172	0	1	0	13173																		1	1	1104.9	660.89	660.92
D10	Absolute Quantification	ABS1	BJ Young&Old shCDKN1A	Ch1Unknown	hTERT	Manual			0	0	0.208217	0.247	0	0	13311	0	0	0	13311																		1	1	0	658.22	658.22
E10	Absolute Quantification	ABS1	BJ Young&Old shCDKN1A	Ch1Unknown	hTERT	Manual			0.171	0.47602		0.547	0.0259	2	12872	0	2	0	12874																		1	1	1608.5	652.73	652.88
F10	Absolute Quantification	ABS1	BJ Young&Old shCDKN1A	Ch1Unknown	hTERT	Manual			0.155	0.530917		0.498	0.0235	2	14146	0	2	0	14148																		1	1	1378.2	639.95	640.06
G10	Absolute Quantification	ABS1	BJ Young&Old shCDKN1A	Ch1Unknown	hTERT	Manual			0	0		0.258	0	0	12772	0	0	0	12772																		1	1	0	642.06	642.06
H10	Absolute Quantification	ABS1	BJ Young&Old shCDKN1A	Ch1Unknown	hTERT	Manual			0.347	1.14634		0.817	0.105	4	12682	0	4	0	12686																		1	1	1482.5	651.75	652.01
A11	Absolute Quantification	ABS1	BJ Young&Old shCDKN1A	Ch1Unknown	hTERT	Manual			0.0916	0.265271	0.15535	0.438	0.00385	1	11994	0	1	0	11995																		1	1	1042.6	652.48	652.51
B11	Absolute Quantification	ABS1	BJ Young&Old shCDKN1A	Ch1Unknown	hTERT	Manual			0.166	0.517522	0.489345	0.532	0.0251	2	13242	0	2	0	13244																		1	1	1287.2	643.31	643.4
C11	Absolute Quantification	ABS1	BJ Young&Old shCDKN1A	Ch1Unknown	hTERT	Manual			0.0832	0.278274		0.397	0.00349	1	13206	0	1	0	13207																		1	1	1668.7	640.43	640.51
D11	Absolute Quantification	ABS1	BJ Young&Old shCDKN1A	Ch1Unknown	hTERT	Manual			0	0		0.252	0	0	13044	0	0	0	13044																		1	1	0	646.67	646.67
E11	Absolute Quantification	ABS1	BJ Young&Old shCDKN1A	Ch1Unknown	hTERT	Manual			0.0861	0.405934		0.411	0.00362	1	12759	0	1	0	12760																		1	1	1577.3	648.37	648.44
F11	Absolute Quantification	ABS1	BJ Young&Old shCDKN1A	Ch1Unknown	hTERT	Manual			0.164	0.693619		0.526	0.0249	2	13389	0	2	0	13391																		1	1	1554.6	643.82	643.96
G11	Absolute Quantification	ABS1	BJ Young&Old shCDKN1A	Ch1Unknown	hTERT	Manual			0	0	0.116465	0.226	0	0	14548	0	0	0	14548																		1	1	0	638.92	638.92
H11	Absolute Quantification	ABS1	BJ Young&Old shCDKN1A	Ch1Unknown	hTERT	Manual			0	0	0.229638	0.267	0	0	12350	0	0	0	12350																		1	1	0	644.63	644.63

## Sheet: Fig.4B
			dd3C
																					13995																		1	1	317	431.44	194.61	196.69					11
		PD20 #1	416			12.2	9.4	123	13872												12812																		1	1	317	427.86	195.18	197.88					15
		PD20 #2	552			16	12.6	149	12663												13173																		1	1	317	428.1	197.27	200.55					18
		PD20 #3	672	546.667	73.9489	19.2	15.6	187	12986
																					4470																		1	1	317	377.73	190.42	192.72					17
		PD65 #1	292			18.8	12.7	55	4415												17763																		1	1	317	429.6	199.99	203.33					18
		PD65 #2	344			19.3	16.1	258	17505												18313																		1	1	317	439.52	201.08	204.98					21
		PD65 #3	388	341.333	27.7449	21.6	18.3	300	18013
																					8171																		1	1	304.92	65.381	66.378
		PD30 siTRF2 #1	91.6			27.6463	3.2	34	8137												9524																		1	1	315.86	67.984	68.791
		PD30 siTRF2 #2	71.6			25.3139	2.46	31	9493												12425																		1	1	302.06	77.554	78.403
		PD30 siTRF2 #3	83.2	82.1333		5.79808	3.08	47	12378
		PD25 siCont #1	533
		PD25 siCont #2	586
		PD25 siCont #3	515	544.667
[truncated: 1 more columns]

[truncated: 16 more sheets: Fig.4C, Fig.4E, Fig.4F, Fig.4H, Fig.5A, Fig.5B, Fig.5C, Fig.S1A , Fig.S2A, Fig.S2B, Fig. S2 C, D, E, Fig.S3, Fig. S4, Fig.S5C, Fig.S6B, instructions]
